# Supplementary material for: The tomato receptor CuRe1 senses a cell wall protein to identify Cuscuta as a pathogen
Source: Nat Commun. 2020 Oct 20;11:5299. doi: 10.1038/s41467-020-19147-4 (PMC7576778; doi:10.1038/s41467-020-19147-4)
Supplement: Supplementary file 4 — Source Data [file 41467_2020_19147_MOESM4_ESM.xlsx]

## Sheet: Fig1d
Data Figure 1d, ethylene
					sample
		average	stdev		1	2	3
mock	CuRe1	0.243333	0.0416333		0.23	0.29	0.21
	wt	0.2	3.39935e-17		0.2	0.2	0.2
Pen	CuRe1	7.47	2.57536		9.27	4.52	8.62
	wt	13.18	3.24011		10.8	16.87	11.87
C. reflexa cell wall prep, pectinase	CuRe1	10.1533	2.73343		12.45	7.13	10.88
	wt	0.743333	0.273008		0.93	0.43	0.87
	CuRe1	2.31333	1.10229		3.57	1.86	1.51
	CuRe1	0.553333	0.205508		0.42	0.45	0.79
C. reflexa cell wall prep, cellulase	CuRe1	0.716667	0.286764		1.02	0.68	0.45
	wt	0.22	0.034641		0.26	0.2	0.2
	CuRe1	0.293333	0.113725		0.26	0.2	0.42
	CuRe1	0.25	0.01		0.24	0.25	0.26
C. reflexa cell wall prep, buffer control	CuRe1	0.266667	0.0450925		0.31	0.27	0.22
	wt	0.2	3.39935e-17		0.2	0.2	0.2
	CuRe1	0.286667	0.0404145		0.33	0.28	0.25
pectinase + buffer control	CuRe1	0.506667	0.0862168		0.49	0.43	0.6
	wt	0.316667	0.046188		0.29	0.37	0.29
	CuRe1	0.253333	0.0750555		0.21	0.21	0.34
cellulase + buffer control	CuRe1	0.283333	0.080829		0.37	0.21	0.27
	wt	0.21	0.0173205		0.23	0.2	0.2
	CuRe1	0.276667	0.0288675		0.26	0.31	0.26

## Sheet: Fig2b
blots Fig 2b
	blot plus ponceau for Fig. 2b
	box indicates part used in Fig 2b

## Sheet: Fig2c
Data Fig 2c			ethylene measurement
		average	stand. Dev.
N. benthamiana wt	mock, BSA	0.25	0.0458258		0.3	0.21	0.24
	Pen extract	6.29667	0.970069		5.32	7.26	6.31
	extract, C. reflexa	0.256667	0.0814453		0.2	0.35	0.22
	extract, N.b. expressing empty vector	0.253333	0.0929157		0.36	0.21	0.19
	extract, N.b. expressing CrGRP	0.263333	0.0650641		0.33	0.26	0.2
N. benthamiana CuRe1	mock, BSA	0.343333	0.0585947		0.41	0.3	0.32
	Pen extract	5.97667	1.16165		4.75	7.06	6.12
	extract, C. reflexa	8.32	0.676683		8.05	9.09	7.82
	extract, N.b. expressing empty vector	0.355	0.0636396		0.29	0.31	0.4
	extract, N.b. expressing CrGRP	7.89667	1.22034		9.1	6.66	7.93

## Sheet: Fig3a + Supl4
	GKNCGNSGCCGGAYSNGQCKRCCAY
	N. benthamiana CuRe1					Sample Nr.				N. benthamiana wt
	treatments		average	Stdv		1	2	3		average	Stdv
	mock		0.2	3.39935e-17		0.2	0.2	0.2		0.23	0.0360555		0.27	0.22	0.2
	CrGRP_82-106	100 nM	9.81667	0.70614		9.99	9.04	10.42		0.226667	0.0305505		0.2	0.22	0.26
		10 nM	8.73	0.383014		9.06	8.31	8.82
		1 nM	5.82333	0.467369		5.43	5.7	6.34
	Crip-dGK	100 nM	11.0933	0.890468		10.22	11.06	12		0.24	0.0458258		0.29	0.2	0.23
		10 nM	6.71	1.1253		8	6.2	5.93
		1 nM	4	0.95		4.95	4	3.05
	Crip-dNC	100 nM	4.88	0.488672		4.54	5.44	4.66		0.233333	0.0404145		0.24	0.19	0.27
		10 nM	4.35	0.950631		4.31	5.32	3.42
		1 nM	1.64	0.454313		1.12	1.84	1.96
	Crip-dAY	100 nM	11.1733	1.26875		11.74	12.06	9.72		0.286667	0.0251661		0.29	0.31	0.26
		10 nM	7.94	1.65973		9.16	6.05	8.61
		1 nM	3.86667	1.30638		2.79	3.49	5.32
	Crip-dCC	100 nM	0.973333	0.283608		0.79	0.83	1.3		0.25	0.052915		0.31	0.23	0.21
		10 nM	0.323333	0.0568624		0.26	0.34	0.37
		1 nM	0.386667	0.0251661		0.41	0.36	0.39
	Crip-dKR	100 nM	0.47	0.0556776		0.48	0.52	0.41		0.28	0.0264575		0.29	0.3	0.25
		10 nM	0.303333	0.0737111		0.33	0.22	0.36
		1 nM	0.37	0.034641		0.35	0.35	0.41
	Crip21	1 µl	10	2.22636		10.87	7.47	11.66		0.266667	0.0450925		0.31	0.27	0.22
	GRP15	1000 nM	0.373333	0.051316		0.43	0.33	0.36
		100 nM	0.593333	0.392471		0.48	1.03	0.27
		10 nM	0.273333	0.169214		0.46	0.13	0.23
		1 nM	0.212667	0.114023		0.21	0.1	0.328
	in yellow: data for Fig. 3a
	all data from left side were used in Supplementary Fig. 4

## Sheet: Fig3b
	N. benthamiana CuRe1									Sample Nr.
	unbehandelt		0.281333	0.0595847						0.285	0.22	0.339
	Pen (45 mg/ml)	10 µl	5.48267	0.929502						5.485	6.411	4.552
	Crip21	1000	20.4917	2.71528						18.924	18.924	23.627
		100	15.323	0.862572						16.149	15.392	14.428
		10	4.38733	0.948832						3.922	5.479	3.761
		1	2.521	0.417084						2.836	2.679	2.048
		0.1	1.36467	0.126112						1.379	1.483	1.232
		0.01	0.418333	0.074272						0.411	0.496	0.348
	CrGRP82-106	1000	25.3173	2.83388						25.75	27.91	22.292
		100	12.3467	1.72307						11.88	14.255	10.905
		10	4.70967	0.242747						4.436	4.794	4.899
		1	1.614	0.319118						1.98	1.394	1.468
		0.1	0.805	0.118697						0.94	0.758	0.717
		0.01	0.376	0.0297153						0.355	0.41	0.363
	bio-Crip29	1000	23.5587	0.212097						23.798	23.484	23.394
		100	13.306	3.67944						17.167	9.84	12.911
		10	4.56033	0.460352						4.528	4.117	5.036
		1	1.96067	0.267567						1.999	2.207	1.676
		0.1	1.22433	0.420517						0.902	1.7	1.071
		0.01	0.502	0.189388						0.408	0.378	0.72
	N. benthamiana wt
	unbehandelt		0.383667	0.0626126						0.334	0.454	0.363
	Pen (45 mg/ml)	10 µl	9.354	2.32218						7.197	11.812	9.053
	Crip21	1000	0.528	0.132639						0.671	0.504	0.409
		100	0.413667	0.0528141						0.367	0.403	0.471
		10	0.248667	0.0165025						0.265	0.249	0.232
		1	0.331	0.153522						0.179	0.328	0.486
		0.1	0.316333	0.0344432						0.299	0.356	0.294
		0.01	0.338667	0.116758						0.447	0.215	0.354
	CrGRP82-106	1000	0.349667	0.0518298						0.339	0.304	0.406
		100	0.278	0.107764						0.331	0.154	0.349
		10	0.32	0.106715						0.298	0.436	0.226
		1	0.352	0.110937						0.401	0.225	0.43
		0.1	0.343667	0.016563						0.342	0.361	0.328
		0.01	0.376	0.113119						0.43	0.246	0.452
	bio-Crip29	1000	0.350333	0.0891983						0.278	0.45	0.323
		100	0.458333	0.0557704						0.508	0.398	0.469
		10	0.466667	0.149239						0.638	0.365	0.397
		1	0.367	0.10413						0.468	0.373	0.26
		0.1	0.545	0.163331						0.702	0.557	0.376
		0.01	0.428	0.0530754						0.419	0.38	0.485

## Sheet: Fig3d,e
Fig. 3d												Fig. 3e
																IP @ CrGRP-GFP
																blot @ myc, on CuRe1-myc
																IP @ CrGRP-GFP
																blot @GFP, on CrGRP-GFP
																input blot @ myc
																input blot @ GFP

## Sheet: Suppl.Fig1
	Supplementary Fig.1 gives an overview about our workflow and purification method
	If any reviewer or reader is interested in the raw data files (attention: special software is needed for reading the MS-data), they can be requested at volker.hegenauer@zmbp.uni-tuebingen.de

## Sheet: Suppl.Fig2
	supplementary Fig. 2b shows the direct output of our Mass-spec computer and is thus equivalent to the raw/source data.

## Sheet: Supl.Fig4
	data for Supplementary Fig 4 are included in data-sheet for Fig 3a!
	please, refer to excel sheet for Fig. 3a!

## Sheet: Suppl.Fig5
					sample
		average	Stdev		sample 1	sample 2	sample 3	sample 4	sample 5	sample 6	sample 7	sample 8	sample 9
N. benthamiana CuRe1	mock, BSA	0.2	3.39935e-17		0.2	0.2	0.2
	CrCrip21	3.84444	0.881052		2.72	2.95	2.53	4.47	4.67	4.82	4.07	3.95	4.42
	CrCrip21 + NH4OH	0.201111	0.00333333		0.2	0.2	0.2	0.21	0.2	0.2	0.2	0.2	0.2
	CrCrip21 + Ethylamine	0.2	2.94392e-17		0.2	0.2	0.2	0.2	0.2	0.2	0.2	0.2	0.2
N. benthamiana wt	mock, BSA	0.2	3.39935e-17		0.2	0.2	0.2
	CrCrip21	0.2	3.39935e-17		0.2	0.2	0.2
	CrCrip21 + NH4OH	0.2	3.39935e-17		0.2	0.2	0.2
	CrCrip21 + Ethylamine	0.2	3.39935e-17		0.2	0.2	0.2
	Penicillium extract	4.62	0.672681		5.37	4.42	4.07
important note: the "peak picking program" of our GC data evaluation software does not collect data points <0.2

[truncated: 12 more sheets: Suppl.Fig6b, Suppl.Fig6c, Suppl_Fig7, SupplTABLE_1, RepFig 1d_2, RepFig 1d_3, RepFig 2b_1, RepFig 2b_2, RepFig 3a_2, RepFig3a_3, RepFig3b_2, RepFig 3b_3&4]
